# Supplementary material for: The VicHealth Indicators population survey: methodology, prevalence of behavioural risk factors, and use in local policy
Source: BMC Public Health. 2020 Oct 2;20:1497. doi: 10.1186/s12889-020-09605-5 (PMC7531143; doi:10.1186/s12889-020-09605-5)
Supplement: Supplementary file 2 — Additional file 2: Table S1. Means or percent prevalences (with 95% CIs) of indicators according to gender, age, geographic region and SEIFA and comparison to State estimates. Table of estimates and significant differences between sub-population and whole of state estimate. [file 12889_2020_9605_MOESM2_ESM.xlsx]

## Sheet: Sheet1
		Table 1 – Means or percent prevalences (with 95% CIs) of indicators according to gender, age, geographic region and SEIFA and comparison to State estimates.
			Subjective wellbeing [range 0-100]			Satisfaction with life as a whole [range 0-10]			Perceptions of safety – walking alone during day			Perceptions of safety – walking alone after dark			Resilience [range 0-8]			Perceptions of neighbourhood - people are willing to help each other			Perceptions of neighbourhood - this is a close-knit neighbourhood			Perceptions of neighbourhood - people can be trusted			Low gender equity score			Physical Activity - 0 days per week			Physical Activity - 1 to 3 days per week			Physical Activity - 4 or more days per week			Participation in any organised physical activity			Organised by a fitness, leisure or indoor sports centre			Organised by a sports club or association			Participation in any non-organised physical activity
			Score (%)	Lower 95% CI	Higher 95% CI	Score (%)	Lower 95% CI	Higher 95% CI	Score (%)	Lower 95% CI	Higher 95% CI	Score (%)	Lower 95% CI	Higher 95% CI	Score (%)	Lower 95% CI	Higher 95% CI	Score (%)	Lower 95% CI	Higher 95% CI	Score (%)	Lower 95% CI	Higher 95% CI	Score (%)	Lower 95% CI	Higher 95% CI	Score (%)	Lower 95% CI	Higher 95% CI	Score (%)	Lower 95% CI	Higher 95% CI	Physical Activity - 1 to 3 days per week	Lower 95% CI	Higher 95% CI	Score (%)	Lower 95% CI	Higher 95% CI	Score (%)	Lower 95% CI	Higher 95% CI	Score (%)	Lower 95% CI	Higher 95% CI	Score (%)	Lower 95% CI	Higher 95% CI	Score (%)	Lower 95% CI
		Victoria	77.3	77.1	77.6	7.8	7.8	7.8	92.5	92.0	93.0	55.1	54.2	56.0	6.4	6.4	6.4	74.1	73.3	75.0	61.0	60.1	61.9	71.9	71.0	72.7	35.7	34.8	36.6	18.9	18.2	19.6	38.9	38.0	39.8	41.3	40.4	42.2	28.7	27.8	29.5	9.2	8.6	9.7	9.8	9.3	10.4	70.5	69.7
		Gender
		Male	76.7	76.3	77.1	7.7	7.7	7.8	95.4	94.8	96.0	73.8	72.6	75.0	6.4	6.3	6.4	72.6	71.4	73.9	59.5	58.1	60.8	71.6	70.3	72.8	44.4	43.0	45.8	16.9	15.9	17.9	38.8	37.4	40.1	43.5	42.2	44.9	27.6	26.4	28.9	8.1	7.3	8.9	12.8	11.9	13.7	72.6	71.4
		Female	77.9	77.6	78.3	7.9	7.8	7.9	89.7	88.9	90.5	37.2	36.0	38.4	6.4	6.3	6.4	75.6	74.4	76.7	62.5	61.3	63.8	72.1	70.9	73.3	27.3	26.1	28.5	20.9	19.8	21.9	39.1	37.8	40.4	39.1	37.9	40.4	29.6	28.4	30.8	10.2	9.4	11.0	7.0	6.3	7.6	68.5	67.3
		Age
		18-24	77.9	77.1	78.6	7.7	7.7	7.8	91.9	90.0	93.6	54.9	51.8	58.0	6.1	6.0	6.2	70.1	67.2	72.9	55.4	52.3	58.5	66.0	63.0	68.9	43.9	40.8	47.0	11.7	9.8	13.9	39.5	36.5	42.6	48.1	45.0	51.2	40.5	37.4	43.5	13.4	11.3	15.6	16.3	14.2	18.7	72.4	69.5
		25-34	77.1	76.5	77.7	7.7	7.7	7.8	93.3	92.0	94.5	57.9	55.5	60.3	6.2	6.1	6.3	68.5	66.1	70.7	53.2	50.7	55.7	64.5	62.1	66.8	40.2	37.8	42.7	15.8	14.1	17.7	45.4	42.9	47.8	38.2	35.8	40.6	33.8	31.5	36.1	13.5	11.8	15.3	9.9	8.5	11.5	71.7	69.4
		35-44	76.0	75.4	76.6	7.7	7.6	7.8	94.0	92.8	95.1	60.2	57.9	62.5	6.4	6.3	6.4	74.0	71.9	76.1	61.8	59.5	64.1	71.1	68.9	73.2	36.2	34.0	38.6	17.3	15.6	19.1	44.6	42.3	47.0	37.4	35.1	39.7	28.2	26.2	30.3	10.0	8.6	11.5	8.8	7.5	10.1	73.7	71.7
		45-54	76.2	75.6	76.7	7.7	7.6	7.8	94.2	93.1	95.1	60.9	58.9	63.0	6.5	6.4	6.6	75.5	73.6	77.3	63.3	61.2	65.3	73.0	71.1	74.9	30.1	28.2	32.1	19.2	17.6	20.9	38.5	36.5	40.5	41.8	39.8	43.9	25.0	23.2	26.8	8.3	7.1	9.5	8.7	7.6	9.9	73.2	71.4
		55-64	76.7	76.1	77.3	7.7	7.7	7.8	93.8	92.6	94.8	57.2	55.1	59.3	6.5	6.5	6.6	75.2	73.2	77.1	62.0	59.9	64.1	74.9	73.0	76.8	30.3	28.3	32.4	21.3	19.5	23.0	35.0	33.0	37.0	42.9	40.8	45.0	21.5	19.8	23.3	6.2	5.2	7.3	6.5	5.6	7.5	71.9	69.9
		65-74	79.6	79.0	80.2	8.1	8.0	8.2	91.5	90.1	92.8	47.7	45.5	50.0	6.7	6.6	6.7	79.1	77.1	81.0	66.0	63.8	68.2	79.9	78.0	81.7	31.3	29.1	33.5	20.8	19.0	22.7	32.1	30.0	34.2	45.7	43.5	48.0	26.3	24.4	28.3	5.3	4.4	6.3	10.2	9.0	11.6	69.4	67.3
		75+	80.9	80.1	81.7	8.2	8.1	8.3	84.3	81.8	86.5	32.5	29.9	35.3	6.5	6.4	6.6	82.8	80.3	85.2	73.5	70.7	76.2	81.8	79.2	84.2	37.2	34.2	40.2	33.1	30.3	36.0	27.3	24.7	30.0	37.1	34.3	40.1	23.0	20.6	25.4	3.2	2.3	4.3	9.5	7.9	11.3	52.3	49.3
		Geography
		Metropolitan	76.8	76.4	77.1	7.8	7.7	7.8	92.9	92.2	93.6	55.7	54.3	57.0	6.3	6.2	6.3	71.9	70.7	73.2	58.2	56.8	59.5	71.1	69.8	72.3	36.4	35.1	37.7	17.5	16.5	18.6	40.3	38.9	41.6	41.4	40.1	42.7	30.2	29.0	31.5	10.4	9.6	11.3	8.5	7.8	9.3	71.8	70.6
		Inner metro	77.4	76.6	78.1	7.8	7.7	7.9	94.9	93.2	96.2	64.8	61.6	68.0	6.3	6.2	6.5	67.4	64.1	70.5	50.8	47.4	54.2	66.9	63.7	70.0	32.1	29.0	35.4	10.9	9.0	13.1	39.7	36.4	43.0	49.1	45.7	52.5	33.7	30.6	37.0	12.5	10.3	14.9	8.5	6.7	10.6	80.3	77.5
		Middle metro	77.2	76.8	77.6	7.8	7.7	7.8	94.2	93.4	95.0	58.7	57.0	60.4	6.4	6.3	6.4	73.9	72.3	75.4	60.3	58.6	62.0	74.9	73.3	76.4	34.8	33.1	36.5	17.3	16.0	18.7	40.5	38.8	42.3	41.3	39.6	43.0	32.0	30.4	33.7	10.7	9.6	11.8	8.9	8.0	10.0	71.5	69.9
		Outer metro	75.4	74.6	76.2	7.7	7.6	7.8	88.4	86.4	90.1	42.6	39.7	45.5	6.1	6.0	6.2	70.1	67.4	72.8	57.5	54.7	60.4	64.6	61.8	67.3	42.9	40.0	45.8	22.3	19.9	24.8	40.0	37.2	42.9	36.8	34.1	39.6	23.7	21.3	26.2	8.5	7.0	10.2	7.6	6.1	9.2	67.2	64.5
		Interface	77.2	76.6	77.7	7.8	7.7	7.9	89.9	88.5	91.1	50.3	48.1	52.4	6.4	6.3	6.4	71.3	69.3	73.2	57.7	55.5	59.8	66.9	64.9	68.9	38.2	36.1	40.3	21.3	19.6	23.0	38.7	36.6	40.8	39.3	37.2	41.4	26.3	24.4	28.2	9.2	8.0	10.6	9.0	7.8	10.3	68.2	66.1
		Regional city	78.0	77.3	78.6	7.9	7.8	8.0	93.8	92.6	94.9	52.0	49.5	54.5	6.6	6.5	6.7	77.0	74.7	79.2	63.8	61.3	66.3	73.1	70.7	75.4	32.2	29.8	34.6	17.2	15.5	19.0	38.1	35.6	40.6	43.8	41.2	46.3	29.5	27.2	31.9	8.1	6.7	9.8	13.8	12.1	15.7	71.9	69.7
		Large shire	79.0	78.5	79.5	7.9	7.9	8.0	94.2	93.4	95.0	63.7	62.0	65.4	6.6	6.6	6.7	85.1	83.7	86.4	75.0	73.4	76.6	82.4	80.9	83.9	31.3	29.6	33.1	21.4	20.0	22.9	35.0	33.3	36.8	42.3	40.6	44.1	26.5	24.9	28.1	5.3	4.5	6.2	12.9	11.6	14.2	68.8	67.1
		Small shire	79.8	79.2	80.3	8.0	7.9	8.0	96.3	95.6	97.0	70.1	68.3	71.8	6.7	6.6	6.7	88.3	86.9	89.6	81.9	80.2	83.4	85.9	84.4	87.3	31.9	30.0	33.9	23.6	22.0	25.3	32.9	31.0	34.8	42.1	40.1	44.1	23.1	21.4	24.8	3.3	2.6	4.0	12.7	11.3	14.2	67.2	65.4
		SEIFA (index of disadvantage)
		1 - Low (most disadvantaged)	75.8	75.2	76.5	7.7	7.6	7.7	89.2	87.7	90.6	46.6	44.5	48.7	6.1	6.0	6.2	70.2	68.1	72.2	60.3	58.2	62.5	64.6	62.5	66.7	41.5	39.3	43.6	25.4	23.5	27.3	35.8	33.8	38.0	37.9	35.8	40.0	22.5	20.7	24.3	7.2	6.1	8.5	8.3	7.2	9.4	65.0	62.9
		2	76.7	76.1	77.3	7.8	7.7	7.9	90.3	88.9	91.7	49.5	47.3	51.7	6.3	6.2	6.4	74.2	72.1	76.2	61.6	59.4	63.7	69.2	67.0	71.3	37.0	34.9	39.2	21.1	19.4	22.9	37.4	35.3	39.6	40.1	38.0	42.2	26.8	24.9	28.8	7.5	6.3	8.9	10.6	9.3	11.9	67.4	65.3
		3	76.7	76.1	77.3	7.8	7.7	7.9	91.7	90.4	92.8	52.0	49.8	54.1	6.4	6.3	6.4	71.5	69.5	73.5	57.6	55.4	59.7	67.4	65.3	69.4	37.4	35.3	39.6	20.1	18.4	21.8	38.0	35.9	40.1	41.0	38.9	43.1	27.0	25.1	29.0	8.5	7.3	9.9	9.7	8.4	11.1	69.9	67.9
		4	77.7	77.2	78.3	7.8	7.8	7.9	93.8	92.6	94.8	57.2	55.0	59.4	6.5	6.5	6.6	76.8	74.8	78.7	62.0	59.8	64.2	76.1	74.1	78.0	32.2	30.1	34.4	17.3	15.7	19.0	40.0	37.8	42.2	42.0	39.8	44.2	30.8	28.8	32.9	10.1	8.7	11.5	10.4	9.1	11.8	72.0	70.0
		5 - High (least disadvantaged)	78.8	78.4	79.2	7.9	7.9	8.0	95.8	95.0	96.5	64.8	63.1	66.6	6.5	6.5	6.6	76.7	75.1	78.3	63.0	61.2	64.8	78.5	76.9	80.0	32.2	30.5	34.0	13.7	12.5	15.1	41.7	39.9	43.5	44.0	42.2	45.9	33.5	31.7	35.2	11.2	10.1	12.5	10.0	8.9	11.2	75.4	73.8
[truncated: 43 more columns]
